# Supplementary material for: Co-overexpression of chitinase and β-1,3-glucanase significantly enhanced the resistance of Iranian wheat cultivars to Fusarium
Source: BMC Biotechnol. 2024 May 24;24:35. doi: 10.1186/s12896-024-00859-0 (PMC11127306; doi:10.1186/s12896-024-00859-0)
Supplement: Supplementary file 1 — Supplementary Material 1. [file 12896_2024_859_MOESM1_ESM.zip]

Archive with 9 entries (8 files):
- ax کالوس/
- ax کالوس/DSC00018.JPG
- ax کالوس/DSC00027.JPG
- ax کالوس/DSC08103.JPG
- ax کالوس/DSC08109.JPG
- ax کالوس/DSC08149.JPG
- ax کالوس/IMG_0339.JPG
- ax کالوس/IMG_0349.JPG
- ax کالوس/IMG_0410.JPG
