# Supplementary material for: Co-overexpression of chitinase and β-1,3-glucanase significantly enhanced the resistance of Iranian wheat cultivars to Fusarium
Source: BMC Biotechnol. 2024 May 24;24:35. doi: 10.1186/s12896-024-00859-0 (PMC11127306; doi:10.1186/s12896-024-00859-0)
Supplement: Supplementary file 2 — Supplementary Material 2. [file 12896_2024_859_MOESM2_ESM.zip]

Archive with 9 entries (8 files):
- axجنین/
- axجنین/DSC08425.JPG
- axجنین/DSC08430.JPG
- axجنین/DSC08431.JPG
- axجنین/DSC08444.JPG
- axجنین/DSC08446.JPG
- axجنین/IMG_0256.JPG
- axجنین/IMG_0258.JPG
- axجنین/IMG_0336.JPG
