# Supplementary material for: Co-overexpression of chitinase and β-1,3-glucanase significantly enhanced the resistance of Iranian wheat cultivars to Fusarium
Source: BMC Biotechnol. 2024 May 24;24:35. doi: 10.1186/s12896-024-00859-0 (PMC11127306; doi:10.1186/s12896-024-00859-0)
Supplement: Supplementary file 3 — Supplementary Material 3. [file 12896_2024_859_MOESM3_ESM.zip]

Archive with 6 entries (5 files):
- ax gel/
- ax gel/12-11-88 1.jpg
- ax gel/12-11-88 3.jpg
- ax gel/12.6.88-2.jpg
- ax gel/4-12-87.jpg
- ax gel/88.12.26-pcr line a.jpg
