# Supplementary material for: Co-overexpression of chitinase and β-1,3-glucanase significantly enhanced the resistance of Iranian wheat cultivars to Fusarium
Source: BMC Biotechnol. 2024 May 24;24:35. doi: 10.1186/s12896-024-00859-0 (PMC11127306; doi:10.1186/s12896-024-00859-0)
Supplement: Supplementary file 4 — Supplementary Material 4. [file 12896_2024_859_MOESM4_ESM.zip]

Archive with 11 entries (10 files):
- ax invitroassay/
- ax invitroassay/DSC00001.JPG
- ax invitroassay/DSC00002.JPG
- ax invitroassay/DSC00003.JPG
- ax invitroassay/DSC00004.JPG
- ax invitroassay/img_bb001.jpg
- ax invitroassay/img_bb002.jpg
- ax invitroassay/img_shahed001.jpg
- ax invitroassay/img_shahed002.jpg
- ax invitroassay/img_tra001.jpg
- ax invitroassay/img_tra003.jpg
