# Supplementary material for: Co-overexpression of chitinase and β-1,3-glucanase significantly enhanced the resistance of Iranian wheat cultivars to Fusarium
Source: BMC Biotechnol. 2024 May 24;24:35. doi: 10.1186/s12896-024-00859-0 (PMC11127306; doi:10.1186/s12896-024-00859-0)
Supplement: Supplementary file 5 — Supplementary Material 5. [file 12896_2024_859_MOESM5_ESM.zip]

Archive with 6 entries (5 files):
- ax گیاه/
- ax گیاه/a.JPG
- ax گیاه/b.JPG
- ax گیاه/IMG_0407.JPG
- ax گیاه/IMG_0408.JPG
- ax گیاه/IMG_0427.JPG
